# Supplementary material for: ROS Generation and Redox Enzyme Activity in the Stigmas of Two Tobacco Plant Lines with Different Seed Productivity Levels
Source: Curr Issues Mol Biol. 2026 Apr 22;48(5):432. doi: 10.3390/cimb48050432 (PMC13204609; doi:10.3390/cimb48050432)
Supplement: Supplementary file 1 [file cimb-48-00432-s001.zip]

Archive with 1 entries (1 files):
- cimb-4232004-supplementary.pdf
